# Supplementary material for: Prediction of hub genes and key pathways associated with the radiation response of human hematopoietic stem/progenitor cells using integrated bioinformatics methods
Source: Sci Rep. 2023 Jul 4;13:10762. doi: 10.1038/s41598-023-37981-6 (PMC10319889; doi:10.1038/s41598-023-37981-6)
Supplement: Supplementary file 2 — Supplementary Table 1. [file 41598_2023_37981_MOESM2_ESM.xlsx]

## Sheet: Supplementary Table 1
Supplementary Table 1. list of DEGs.
Up-regulated genes										Down-regulated genes
Group	Number of genes	Gene symbol	Group	Number of genes	Gene symbol	group	Number of genes	Gene symbol		Group	Number of genes	Gene symbol	Group	Number of genes	Gene symbol	group	Number of genes	Gene symbol
Control Cytokine	301	RAB2A	Control	206	INSL3	Cytokine	1923	FSTL1		Control Cytokine	792	CD44	CTRL	283	IGKJ5	Cytokine	810	RAB2A
		HAUS2			NAPRT			MLC1				ARHGEF10L			TNIP3			B3GNT5
		ERAL1			FAM214A			PYROXD2				KANK1			C17orf97			FAM219A
		HSPB1			XAB2			GNL3				KCNJ2			GNG8			ACTR3
		CCNB1			NDUFAF4			UTP20				UGCG			CXCR4			LPP
		LAX1			RAB3IP			KLHL13				OTUD1			GP1BA			TNIK
		BRCA1			PDLIM2			GCSH				SPINK1			ZDHHC2			DLGAP1-AS1
		NASP			MRPL38			H2AZ2				HIVEP1			CYCS			PANX1
		BAZ1B			MRPL1			CD99P1				EDN1			TC2N			KLHL2
		ELANE			FAHD1			WASF1				GLT1D1			KLHL14			BID
		CLC			USE1			PFKP				NBN			ID3			MYL4
		GUCY1A1			DNAAF10			TESMIN				NMB			BTLA			SEC24D
		QDPR			PPP3CA			SNHG16				CRTAM			KBTBD8			CYBA
		MAPK12			ANKRD20A4P			U2SURP				G3BP1			LINC00520			LCORL
		CDK1			OXLD1			MPL				CXCL3			CRIM1-DT			ILRUN
		TRAPPC9			PPIL1			ZNF572				MDFIC			PRSS3P1			ANXA1
		DNMT3B			COQ9			NHLRC3				SQOR			SYNE2			CD300C
		RCSD1			DNM1			GAS5				FRMD3			BANK1			GTF2A1
		SPTBN1			TUBB			LMAN1				ATP6V0D1			CDK5RAP2			MALT1
		GNA11			CARD8			ESYT1				TRIO			MFSD6			RENBP
		RP9			PCK2			NT5DC1				MITF			CXADR			RDH10
		RUSF1			TMEM200A			GALNT3				NID1			CCL22			TPRG1L
		KCNQ5			OR2C3			TPX2				RTN1			ARHGAP21			RASSF3
		RPUSD3			ATG10			PRKRA				LILRB2			GEN1			RECQL
		HLF			TARS1			TOP1MT				S100P			NAPSB			CYTH1
		IGLL1			CD300A			GPSM2				CA13			ZNF506			HCP5
		IL5RA			SAC3D1			CSTF1				TICAM1			IGKV3-20			CHD9
		FHL1			SLC9A3R1			PAIP1				MSC			TUBAL3			SLC22A4
		TTTY14			ZC3H6			DDX11				C15orf48			GK4P			GNAI3
		SYTL1			TIPIN			NSMCE4A				CDK14			HRK			AATK
		DHFR			CARD9			SLC2A5				SLC25A37			COL1A1			VCPIP1
		MAD2L1			LIN28B			FNBP1L				G2E3			CD55			KCNK6
		RBPMS			ZMPSTE24-DT			ZSCAN9				NLRC4			STARD5			RNF14
		JADE1			SPOUT1			ZEB1				TMCC3			FAM98A			TPD52L2
		DYRK4			LIMD2			ZNF131				SOD2			DICER1			TET3
		DUS4L			KDSR-DT			ERG				HOMER3			NPC2			SSH2
		DOK4			KMT5A			USP47				KLF11			ATXN7L3B			EXOC5
		GTSF1			C6orf52			SP140L				FGR			C17orf99			CD1D
		IL17D			NPY			SLC38A5				NETO2			ABCA1			OSBPL8
		ATP8B4			PTP4A3			ARL2				XK			LAMP3			ARF6
		PAWR			THEM4			CHD9				AQP9			CSF1			OAZ2
		PREX2			TMC6			CCDC28B				THRAP3			FZD2			ALOX5
		PROSER2			PLAC8L1			C16orf54				MET			NUDT7			NLRP3
		CYB561			TSPAN2			MSRB3				PTPRE			CAMK2D			LEP
		SVOPL			EEF1AKMT1			SEMA4D				MIR4435-2HG			IGLV3-25			HEIH
		FHIT			HLA-DQA1			SLC15A2				SLC12A8			STAT4			SNORD3B-2
		MAP7			EPCAM			MRPL45				GK			CD40			DIP2A
		OSBPL3			PARP8			BANK1				NR4A2			RNF145			CAMK1
		TERF2			BIN1			GSTCD				PIR			TAF10			ARL4A
		GABPB1-AS1			MOCS1			SPN				NRP1			LTBP1			DIAPH2
		METTL5			MYBL1			CASP6				PLEK			SLAMF1			HOOK3
		PHGDH			EMCN			CASTOR2				RC3H1			PHLDA1			ABL2
		LRP5			GSEC			RAB40B				RAB8B			LINC01857			H3C10
		MCM10			ALOX12			SRPK1				LHFPL2			FCRL3			RXRA
		IGFBP2			BGLAP			MTMR1				EPS8			IKZF3			SCAT1
		TOX			EMB			YEATS4				GPNMB			DAPP1			PDLIM7
		TYMS			ANKMY1			PTCD3				PTPN12			CHI3L1			SLC23A2
		CD79B			SSBP3			SORL1				CLN8			MIS18BP1			APOBR
		MRPS9			ESAM			NFIA				GPR137B			TENT5C			RWDD2A
		PTPN14			ST7L			NAT10				HNMT			CXCL11			MOB3C
		MIX23			HNRNPA2B1			FADS1				PAPSS2			ZBTB20			PPP1R15B
		PRKACB			C19orf18			CXADR				C5AR1			DLL1			TLR1
		XPOT			SNHG15			POLR3K				PIK3R5			AKR1C2			MAML2
		GIMAP6			MSRB2			C9orf43				SNX16			IL1RL1			MAP3K20
		SHANK3			GCSAML			DHRS11				SIGLEC9			STON2			SLC8A1
		ORC5			UQCC3			CCDC34				SQSTM1			FTL			SLC35F6
		GPD1L			AKAP12			PTPN22				TMEM127			PIK3R3			UAP1L1
		CBX2			IPCEF1			HERC2				CCL3L3			NR3C1			MTHFR
		STK39			BIN2			GEN1				AP1S2			THBD			ATF3
		SMARCA1			TMEM39B			ZNF510				CSGALNACT2			ENTR1			DGKH
		UCP2			FARSA			GINS1				PLK3			C6orf62			SLC2A13
		BBX			CRIP2			BAHCC1				PRDM2			PAX8-AS1			FBN2
		MS4A3			EIF4EBP1			CLCC1				ADAMDEC1			LAMB3			MKNK1
		ADGRG1			KRT18			ACSM3				TBC1D12			BNIP3			DNAH17
		PTCD2			AKAP8L			IMPDH2				PRR16			LEPROT			BMT2
		HACD1			CLIP3			PARP16				APOL6			KLHL6			VWA5A
		FH			LOX			MACROD1				RRN3P2			P2RX5			ABR
		INTS7			PALD1			LINC01138				SLC16A7			IGKV1-17			BTG1
		TCHP			RPP25			ASB13				FTH1P5			NEDD4L			ATP6V0B
		IGF2BP2			NDUFA12			NT5M				CLEC1B			EGF			DPH3
		TFAM			ASPHD2			NUDT1				ST3GAL1			LDLR			SERPINB9
		BLMH			TUBB4B			ZNF83				CLEC4E			VEGFC			PAFAH1B1
		TMEM182			MRPL58			SEL1L3				YTHDF3			FCER1A			PELATON
		PRMT5			ERI3			IFTAP				TNFRSF9			RHAG			MYL12A
		DCAF4			SH3BGR			DSCC1				DUSP4			TBC1D8			MEIS3P1
		MIR1915HG			GAS6-AS1			PDCD4				LPGAT1			STAT3			CAPZA2
		VPREB1			TOMM40			CALHM6-AS1				RAPH1			MSANTD3			EVI2A
		OCLN			TGFB1I1			ANLN				MAOA			SH3BGRL2			HS3ST1
		GNAI1			DLK1			TRAF5				ATP11A			SQLE			MAPKAP1
		PRKD2			PLVAP			SMYD3				PF4			FCRL2			LGALS1
		TRIM66			LTK			BIRC5				GASK1B			ARFGEF2			TMIGD3
		WDR74			FUT7			ZNF529				SGPL1			TMEM176A			DNAJA4
		CSGALNACT1			DENND6B			CST7				C3			IL21R			MFAP3
		ZSWIM9			RSL1D1			SELL				GRB2			SFMBT2			DNAJC5
		CDT1			PEAR1			KATNB1				HBEGF			IGKV1-37			HLA-E
		PRG2			MYO1D			TSPAN13				RIN2			BAG3			CYRIB
		CDC45			KDSR			ARHGEF9				CHST15			CRIM1			WDR1
		CCDC136			NPIPB12			ZNF22-AS1				MGAT1			CCND1			MOSPD2
		MYCN			MRPS18B			TAFA2				GAS2L1			CCL4			TPM3
		MTHFD1L			EEF2KMT			ALKBH2				TMEM255A			EREG			LILRB4
		MCM2			GATC			FAM98A				HMGN2P46			ITK			EIF1
		MCM4			EPHB4			KNTC1				FNIP1			YPEL1			EP400
		ZNF853			THNSL2			EXOSC2				GCLM			LINC-PINT			GNPDA1
		ERLIN1			MEF2C			MS4A2				TICAM2			GNG2			SLC25A16
		MTA1			TSPAN32			WDR59				SDCBPP2			ITGB2			DESI1
		SETD9			RIDA			GTF3C3				SLC2A3			IL36G			ACBD5
		RBFOX2			ATXN7L1			EXOSC7				ATP13A3			ENPP2			BPNT2
		GNG7			POLI			FOXM1				C3AR1			VAV2			SORT1
		MYOZ3			RNF170			GTF2IP4				SAMSN1			ATP6V1E1			PLIN2
		OGFOD1			PHLDA3			TRUB2				SON			MCTP2			SLC8B1
		LINC00339			GOLM1			ALDH18A1				ALCAM			LINC00158			CPEB3
		LINC00888			PRAM1			ZNF280C				CD36			ILF3			JAKMIP2
		CA8			DUSP7			MSH6				TWF1			ZC3H12C			FEM1B
		TP53			PIGZ			KLF3-AS1				SEC14L1			GPR18			ACOX1
		JUP			NR1H3			GYPC				SLC6A6			NELL2			KIF5B
		TMEM41A			LRRC8C			PSMG4				DUSP5			PLOD2			PDE6D
		MAP4K2			STYXL2			RFXAP				FCN1			B3GLCT			ID1
		FNTA			AARS1			IPO4				DUSP2			PI3			CDS1
		ZNF512B			CCDC137			CDK8				TNFSF15			TNFRSF13C			RAB35
		TPM2			SNHG11			PPP2R3B				NCF2			KIAA0087			SLCO3A1
		SLC35F2			TMEM35B			ATXN7L3B				SLC12A6			EGR3			MEF2A
		RASSF8			HDDC3			POLE3				AICDA			BLK			CELF1
		SRM			SDHAF3			HSPD1				ADAM19			MMP1			USP16
		ACP6			ZFAND4			F2RL1				PAG1			FLVCR1-DT			SPOPL
		SNHG1			ZNF609			POLR1E				GPCPD1			CCL24			ABO
		DLG5			TBXA2R			PRDM16				F7			SNX7			NIPBL
		BOLA3			PUS1			NTHL1				ADORA2A			ATF7IP			SPX
		CENPK			HLA-DQB1			ZNF232				B4GALT1			CCR7			IRS1
		TMEM131L			ZDHHC24			PTK2				ZNF24			LIMK2			CLN8-AS1
		NEURL1B			NKG7			MZB1				PI4K2A			DTX4			CDC42EP3
		PMS1			TPTEP1			ATAD1				FGD4			ZNF165			OR2C3
		SIAE			NCR3			ADH5				CCDC186			CXCR5			FUCA2
		DDX39B			PLS1			DGLUCY				RGL1			FERMT2			BAMBI
		NLE1			GGPS1			NPW				GSAP			DNAJC6			PIK3AP1
		PSPC1			LARP1			PMF1				PDXK			HMGCR			TMEM273
		DNTT			RAD52			FAM98B				LRRK2			XCL1			ZNF81
		SCMH1			SHANK1			RFX3				PPBP			IRF4			DPYD
		R3HDM1			ZNF124			ZSCAN16				SDC2			PTPRK			KCNE3
		BAALC			GNG4			PPM1K				NRP2			ATP6V1F			DLGAP4
		RPL14			SEPTIN7P14			SERPING1				RASSF5			IVNS1ABP			TTLL4
		ZNF658B			PTER			TMEM120B				QKI			AP1S3			APPBP2
		EVL			CHRM3-AS2			SLC7A3				PDP1			IDO1			IRF2-DT
		HGF			HTRA3			ORC1				TMEM33			ABCG2			ABI2
		SYNGR1			LAT2			TMEM156				HINT3			HSPA13			NACC2
		GINS2			RIMKLB			IFT140				ZRSR2			MS4A1			KRAS
		SNHG29			CD3D			PLCL2				SIPA1L2			IGLV1-47			NECAP2
		NLRC3			ERI2			QPRT				PILRA			LRRC32			PPARG
		PSPH			PTPA			WDFY2				ZNF641			CCL18			NFIL3
		CDC25A			ADGRA2			RACGAP1				MFAP5			CCR6			VASH1
		FAN1			LTB4R			NAALADL1				TKTL1			EZH1			DCUN1D3
		MRPL4			LY6G5C			MIR3667HG				IL6R			TLE1			LRRK2-DT
		NFE2			MRPL43			PXDN				CST3			RN7SL301P			NBR1
		ZBED3			DDX55			ERLIN2				PLD1			ZNF365			NEAT1
		KCTD15			PGM2			NPM1				NCEH1			BCL2L11			EVI5
		SOX4			TUBE1			TMEM117				JAG1			HERPUD1			PRKCD
		METTL8			TMA16			IMMP1L				GLA			INHBA			PICALM
		FARSB			THOC3			FUS				ZNF655			PRSS2			NEU1
		GPX7			ZDHHC11			NIPSNAP3B				CCL7			MTG2			STK40
		RPS23			P4HA2			CRHBP				MCOLN2			NINJ2-AS1			PRRG1
		FBXO22			KCNT2			PRPS2				ARAP1			TLR10			MYO10
		TEKT4P2			IKBIP			CHST11				DSC2			GPR27			NAGA
		THYN1			MROCKI			THRB				TP53INP2			RASGRP1			DOCK11
		SOCS2-AS1			TUBB2A			ELAC2				SERPINA1			IGKC			HLA-DQB1
		RAB37			MN1			RBM26-AS1				ITPRIPL2			UTS2			POGK
		PM20D2			PLCB1			CDC42BPA				COMMD5			IGLV2-14			NFYA
		SMARCB1			MTA3			TASP1				NIBAN1			BTN2A2			DNAAF1
		CHEK1			PIWIL4			WDR19				GMFB			MTDHP3			LINC00963
		KIF11			CYGB			CCT8				PLXNC1			TFDP1			CPAMD8
		CTSW			CKLF			TFR2				SNX10			TCL1A			TMEM165
		HOXB3			DAB2IP			RAG1				HBG2			NLRP2			AHNAK
		CFH			TUBB6			EFHC1				ALDH1A2			CHI3L2			RAB21
		NRIP1			IRF5			LSM4				LILRA6			NKX3-1			IL18BP
		TRO			CORO1A			SERF1A				MGST1			SNX9			ANXA2P2
		ZNF721			VPS13B-DT			SAMM50				PCSK6			STX12			FN1
		SPTAN1			DNAJC2			HSF2				NRAS			ATP6V1H			LACTB2
		GPALPP1			LHX6			POMT1				AGTRAP			RMDN1			PPP1R12A
		SMAGP			TUBG1			RAD18				CXCL8			MXRA7			UHMK1
		ABCB1			SNHG17			RANBP6				EGR1			UPB1			ZCCHC24
		ZFP36L2			PRR34-AS1			CYP1A1				ASAH1			LAT			GPR132
		EGFL7			KRR1			LDHB				PNPLA6			DEFA1			COQ10B
		CORO1B			BEX1			PIP4K2B				CD58			NEU4			MS4A6A
		MCM3			TRIM71			EBPL				MCEMP1			IDI1			IFIT2
		IARS1			DDX54			NME1-NME2				BST1			TRAF4			KLF6
		RASA4			GLIDR			DDHD2				DNAJC3			HK2			NEK6
		RAMP1			ZNF205			PRRC2B				LITAF			SP140			HEXIM1
		MPO			H2AJ			UPF3A				LRRC25			FEZ1			ACVR2A
		IQCH-AS1			ACVR2B			PRSS21				MIR3945HG			CPA3			GAA
		LMO2			C11orf24			MYO5C				UBE2W			GJB2			NOL3
		GPATCH4			COBL			ACOT7				HK3			ERO1A			IDS
		SUPT3H			RNASET2			SUV39H2				GGA1			CBX7			MILR1
		PHF19			ZNF462			ZNF395				VAMP4			STARD4			TMEM140
		CCDC86			CIRBP			EPX				ATP6V1C1			MED13			PSMD6-AS2
		RUVBL1			TLCD3A			ABI2				PHACTR1			CAV1			YIPF6
		PKP4			UBE2V2			SETMAR				ELOVL7			ZFYVE28			PITPNA
		DDAH2			KHDRBS1			TMEM14C				PIM1			TXNRD1			FAM110A
		NPR3			LTA			EZR				ZBTB43			UBE2H			FMN1
		STING1			XIRP2			RFX5-AS1				CYSTM1			KLHL18			SLC43A3
		NPIPA1			DCP1B			OFD1				NFE2L2			LTF			CASP5
		HIRIP3			SERPINI2			CFAP298				MTF1			IGLV3-19			NBPF20
		DHTKD1			SLC4A11			CDC6				KLF4			HSP90B1			EIF4E2
		MYO18A			DHRS4-AS1			UBN2				EMP1			LINC00926			UBTD1
		TIE1			EPB41L5			TP73-AS1				ASPH			IGKV1-39			CDC42SE1
		ODF2L			ZNF678			NUP88				SNN			MIR155HG			CEBPD
		ITM2C			TUBB4A			SLC22A16				HS1BP3			SLCO5A1-AS1			VRK2
		TXNL1			CDKL1			KIF2A				HCK			CD247			NAIPP2
		CDCA7			HOXB-AS3			MUTYH				CSTA			TGS1			SLC25A13
		FAM30A						ZNF70				TFEC			ATP6V1G1			SVIL
		HPGD						CENPU				ARPC5			CAMK4			OAS1
		BCOR						HSPA8				PPM1M			TRAC			RAPGEF1
		B3GLCT						HMGB3P1				TNFAIP6			TMEM170B			AFF4
		AZU1						ZNF227				ZMIZ1-AS1			P2RY10			INF2
		TRIP13						ZNF320				MAP3K7CL			ARSD			ALG13
		MAZ						LSP1P4				OTOA			FCRL4			EFCAB14
		NEB						DHX15				SPCS3			GOLIM4			LYST
		RPRD2						PIGP				VMP1			ST14			IKBKG
		CAMK2G						PCCB				TLNRD1			HEY1			NSD1
		FAM86B2						UNG				RASSF4			TENT2			PLEKHG3
		PTPN7						ARHGAP15				STEAP4			FCRL5			CLDN23
		CDC7						TCF4				SERPINB2			COX7A1			CPVL
		ANGPT1						SLAIN1				FTH1			CSNK1G1			GMIP
		HMGA2						NKTR				C22orf42			MSMO1			KLHL21
		ISYNA1						NOP58				RDX			RPL23			ST20-AS1
		FAM120C						PRR5				CTSB			RAB12			KLF2
		NNT-AS1						FXN				CTSS			RAB30			CGGBP1
		RHEX						AURKA				ZFP36			ZNF143			DDI2
		COPG2IT1						FKBP4				LILRA2			PCDH9			HPS1
		ITGA4						CIP2A				EHBP1L1			DIPK1A			PDGFB
		ACE						SF3A3				MYOF			ATP6AP2			METTL7B
		CD34						FUBP1				ZC3H12A			IL36RN			TFE3
		PLCXD1						FOCAD				TNF			ITGB8-AS1			RNF19B
		C1QTNF4						KIF14				MFSD2A			SLC39A8			SELP
		TSPOAP1						GFI1				MAP3K8			IGLC2			SAMD8
		MMP28						HEATR5B				ASAP1			VCAM1			VIM
		MFAP4						SMC6				GAS2L3			LINC02757			KCNMB1
		STN1						PBX1				IL1A			REL			NAA50
		TTLL12						MTR				PDE8A			ATP6V1C2			ITGAV
		PRIM1						PXMP2				ITGB1			DNAJB5			IRF7
		BACE1						ZNF711				SMAD7			EWSR1			SAMD9L
		TNFSF4						IRAG2				GSDME			CR2			MAP1LC3B
		TIMM9						RTCB				SGK1			FGF13			NAB2
		CTSG						NT5C3B				SDC4			CLEC2D			CYB5R4
		NUCB2						ZNF275				CPD			FCER2			HSPA2
		HACD3						ACAD11				TLR8			HNRNPLL			ASCL2
		IL12RB2						LMO4				ABCC3			CD22			TNNI2
		CYTL1						ZNF747				TANK			NUAK2			ARMH3
		LRATD2						ARMH1				CTSLP8			RNF130			SERTAD1
		MND1						SCHIP1				BEST1			RNMT			HSPA6
		SPNS2						OPA1				ACRBP			ARL15			C1orf122
		POLE2						PIGL				DSE			VOPP1			RAB5A
		SLC1A4						GOT2				NFKBIZ			FCRLA			CD226
		SLC43A1						PTGES3L-AARSD1				RAB20			SLCO5A1			LIN7A
		RRM2						ZNF667				SPAG9			HMGCS1			CORO1C
		C19orf48						POLD2				SGTB			LY9			ATG7
		PRTN3						MIR29B2CHG				GM2A			AKR1C3			CAPG
		MRPS23						PAX8-AS1				KYNU			DDR1			TPCN2
		PLPP6						SCN3A				CASP1			NBPF14			CA5BP1
		VPREB3						JPX				SUSD6			GBP5			XAF1
		STRBP						PPM1H				PLEKHM3			PMP22			MYCL
		DBN1						CEP131				CCL20			SEC61B			ST3GAL6
		LYL1						PLSCR4				SPHK1			CASP4			SPP1
		CAMK1D						SSRP1				SLAMF8			HAS1			HBP1
		MSH2						ZNF738				ARSB			MACROD2			PLA2G4C
		CDKN1C						CCDC6				ADAM9			GEM			XIAP
		PPAT						ZNF146				STX11			ME1			ZNF710
		MBLAC2						CHAF1A				HCAR2			IGKV4-1			TMEM9B
		TMEM163						MTHFD1				IL13RA1			CISH			TBXAS1
		IPO11						SNORA74A				WNT5A			DPP10			SLC36A4
		RAVER2						IGHD				GNS			FCRL1			ZSWIM8
		UBA5						GUSBP1				IFNGR2			SLC17A5			SECTM1
		DTL						SYTL4				PTGS2			SLC18B1			IFNAR1
		CIZ1						TNRC18				B2M			APOC1			ACOD1
		EFCAB2						PAFAH1B3				OSM			IL7			CAP1
		EMSY-DT						ZNF107				DUSP1			BTG3			TBC1D20
		MEG3						NPRL2				APOBEC3A			CSF2RB			EIF5A2
		RAD51						ALDH6A1				SLC44A1			ABLIM1			OPN3
		FERMT1						DNAJC9				OLR1			RUBCNL			SPIDR
		NOG						PHB2				GLIPR2			UQCRC2			SLC25A34
		ITGA9						UMPS				CPM			KLRB1			SPRED1
		ZNF667-AS1						FANCA				IRAK3			MAMLD1			LYPD3
		COX11						C1QBP				ADAM10			CD1C			SLPI
		RNF125						TTC3				SAT2			AVP			STX7
		MCM6						REXO5				ATP6V1A			MCTP1			NCF1
		QRSL1						MEIS1				TLR5			BIRC3			CTNNB1
		DUSP15						ZGRF1				PNPLA1						CDC42EP2
		NUDT5						TRIM45				AGPAT4						SIPA1L1
		DTWD1						ANKRD26				FCAR						ST3GAL1-DT
		GPR89A						NCAPD3				ATP2B1-AS1						UBE2J1
		SPATC1L						HDGFL3				CD83						TGFBR1
		GMPS						PDGFD				HEXB						RGCC
		GPT2						VWCE				EAF1						MIDN
		TTC9						BEX2				SMPDL3A						CDC42
		GAB1						SCRN1				NOTCH2						IL4I1
		NCAPG						ZNF254				CD93						SIGLEC1
		RPL37						DUSP14				SULF2						SMCO4
		RMI2						PMVK				TULP4						MSR1
		SMARCE1						COQ5				KDM6B						ZCCHC10
		RASSF1						KIF4A				SMCHD1						NEURL3
		SKA2						FAM161A				MEGF9						TRPM2
		IGF2BP1						CSPP1				GABARAPL1						ATF5
		EAF2						PGM1				LTN1						SLC30A7
		ELOA-AS1						POLR3G				PLEKHO2						PRRC2C
								HLA-DOA				PFKFB3						LGALS12
								SET				OLIG1						HSPA1A
								P2RY8				OSTM1						NFAT5
								LRBA				TMED5						RRAGC
								KIT				GCH1						SRGAP2C
								ZNF827				AMDHD2						GIGYF2
								SLC50A1				FAM107B						IPMK
								SVIP				IRS2						CMKLR1
								ZNF439				CCNYL1						FAM199X
								POLR1A				PIM3						ZSWIM6
								USP9Y				UBXN2B						CLMN
								PANK1				TRIB1						TNS1
								SNORA26				TDRD9						ACOT9
								GPATCH11				ITGB8						CD9
								ANKDD1A				TOM1						SRGN
								BARD1				PTX3						ADGRE2
								ZNF177				SLC26A11						ARHGAP26
								ICA1L				HIPK3						RALGDS
								XPO4				EPB41L3						RBP7
								HAUS4				WSB1						TMEM106A
								ZNF627				BCL6						HOTAIRM1
								RPS29				CDKN2B						ACSL5
								GPR174				BCAR3						FAM118A
								RANBP1				G0S2						FOLR2
								ATP6V0A2				POR						SELENOS
								CBX1				CTSD						GABPB1-IT1
								FDFT1				DDIT4L						PROS1
								LHFPL6				SERPINB9P1						LIMS1
								APOBEC3A				ZNRF2						VEGFA
								POLR1F				MFAP3L						SGMS1
								SEPHS1				LINC00622						ELL
								EIF5A				SLC7A11						FKBP1B
								PLRG1				SEC22B						RIOK3
								MAP1A				SLC31A2						RNF175
								C17orf80				DOCK4						S100A6
								BCL7A				TMEM40						EPC1
								EMC3-AS1				CHST2						QPCT
								TCF19				PRKAG2						SAR1A
								CHROMR				NR4A3						TNFRSF8
								NUP133				NSUN3						RP2
								HOXA5				PELI1						PTGIR
								HPGDS				PNPLA8						ARAP3
								COX7B				BCL11B						ASAP1-IT2
								DYNC2I2				SOCS3						IL10RB
								XXYLT1				MEP1A						RAB7B
								ZNF362				TIMP1						JAZF1
								TGIF2				S100A8						NUP50
								DNMT3A				ARRDC4						ELMOD2
								PARP4				KLF9						CSNK1A1
								CD200				LRP10						TMEM121B
								ITGA6				RAB31						PYROXD1
								USP11				MRC1						SPNS1
								PRKDC				GPR160						PLEKHF2
								NOL11				SOAT1						CPQ
								PSIP1				THEMIS2						ANKRD9
								CHTF18				CD86						MR1
								ZFP90				SLC11A1						HSDL1
								ZSCAN12				KIF1B						F8
								NET1				GNA13						LFNG
								IPO5				OASL						DLGAP1-AS2
								CLDN10				TNFAIP3						GSK3B
								ACLY				WDFY1						POU2F2
								DPY19L3				ZNF267						ARNTL
								BCS1L				HEG1						TSPAN14
								SCCPDH				MCL1						PPP1R17
								PRF1				SNTB2						PRNP
								TAF1D				CCL2						TXNIP
								CDK4				LILRA5						TRIP10
								CCDC85B				RESF1						AMPD3
								PRMT1				OSGIN2						MAILR
								FLI1				HLA-DQA1						SFXN3
								DPY19L1P1				ANXA5						M6PR
								ZFAS1				CARD16						S100A11
								ALG9				FAM131A						DOT1L
								MCM5				CREM						CLASP2
								TMEM106C				EIF4G1						GCLC
								ANAPC1				BCL2A1						PBX3
								SDK2				NMRAL2P						SEC61A1
								MELK				PRDM1						NFAM1
								PDE4D				DHRS9						CXorf38
								NFATC3				GADD45B						CAMK2G
								SNCA				UBE2D1						CCDC93
								ZNF542P				MX2						KIF3B
								ZNF514				SEL1L						MARCHF2
								TSPYL5				LINC01588						SETD3
								SLC48A1				CCRL2						GLMP
								YPEL1				SLC38A6						MKKS
								FASTKD2				FPR1						EPCAM
								KCNMB3				RNF213						ETF1
								WDCP				PTPRC						CR1
								METTL16				CD14						SLC25A24
								PTPN4				VDR						ACER3
								NTPCR				PPARD						PARP8
								CAND2				THAP2						FGD2
								C10orf143				LGALSL						ZCCHC14
								TRANK1				RGS2						CREBL2
								TMEM263				GSR						AVL9
								CD72				MGAM						CREB5
								NPIPA5				HLA-F						TPRA1
								ZWINT				CDC27						NAP1L1
								TRUB1				SGPP2						GZF1
								KIF9				CD163						ZFX
								SETBP1				MSC-AS1						VNN3
								NDC80				FOSL2						ANXA2
								AIF1L				HMOX1						ITGAM
								APEX1				PPP1R15A						STX3
								CEP68				FCGR2A						LGALS2
								MAST4				SLC11A2						ARMT1
								CCDC14				TMEM45B						SLC25A25
								EEF2K				SERPINB8						WDR81
								MRPL11				ERAP2						ENG
								CEP72				TYROBP						WASHC4
								SNHG32				GPR65						WBP1L
								NAA15				OSCAR						IFFO1
								C3orf70				CLEC4D						ARHGAP31
								SUPT16H				COTL1						ASGR2
								ZNF839				GADD45G						ARHGEF11
								GPR18				VPS37C						CCSER2
								OIP5				PDE2A						PLBD2
								PIGK				MRAS						UHRF1BP1L
								CCNA2				DAB2						C10orf55
								WWOX				SLC35F5						OPLAH
								MACIR				MARCKS						DNM3
								RUVBL2				SUGCT-AS1						OGFRL1
								ARID1B				F13A1						DTX2
								PLOD2				SIRPAP1						KPNA4
								RPS24				SASH1						TBL1X
								TTC27				ATP6V1B2						STARD8
								TRAPPC6A				DUSP3						ATP11B
								GATD3A				KDM7A						ALOX12
								MRPL9				ARHGAP18						TMEM158
								KIAA0087				CCR1						B3GALT4
								PJVK				IL10RB-DT						EXT1
								NUF2				ITGA2B						EIF4E
								APOBEC3F				C9orf72						ABHD5
								ZNF710-AS1				LONRF3						SIGLEC15
								CKMT2-AS1				PSAP						MYD88
								AUH				NAMPT						PTPN1
								ZDBF2				PTGER2						SCYL2
								EIF3H				CHM						TMBIM1
								PDXP				HECTD1						FCGRT
								ABHD14B				SLC31A1						LINC01503
								FAM228B				LYN						ADA2
								FOXO1				HGD						TUBB2A
								NAA40				SPPL2A						LPAR3
								CHD1L				IRAK2						NIBAN2
								MSTO1				KIAA0513						ZYG11B
								KLHDC2				MAPK6						CNTLN
								GBP4				SH3BP2						SERTAD3
								CNKSR2				ACP5						FAM83G
								FARS2				LGMN						RALGAPB
								FUT8				SLC36A1						C6orf89
								TRMT11				GPR183						DDIT4
								BEND4				FNIP2						USP15
								ALKBH7				SDCBP						CR1L
								USP51				LILRB1						LINC00674
								NPHP3				WDFY3						FLCN
								TSEN54				FYB1						UBN1
								CFAP20				TAF13						NCS1
								ZNF3				JMJD6						ELOA
								PTTG1				PLXDC2						DUSP6
								BEND5				SLC16A6						SCPEP1
								ALDH5A1				RHOU						CTNS
								FKTN				SAMHD1						LINC00595
								ERGIC3				DMXL2						BMPR2
								CASP8AP2				LILRB3						SP100
								CREB3L4				AIFM2						KIDINS220
								SSBP2				MMP14						IFI6
								TARBP1				SPTY2D1						CYRIA
								NME4				PEA15						S100A4
								CDCA5				TPP1						IL10
								DMAC2				EFHD2						RTN2
								PEX11B				CXCL2						RNFT1
								MEGF6				TBC1D30						CPEB2
								STMN1				CBL						ETV3
								UBE2T				RASGEF1B						CD80
								FHIP2A				MIR23AHG						CLIC4
								CRNDE				CLCN5						SNX27
								PRELID2				IL1R2						LRP1
								ATP2A3				ZFP36L1						WIPF2
								CHMP4C				SH3BP5						SHLD1
								METAP1				USF3						SH3PXD2B
								WEE1				SIRPA						PTBP3
								CKS2				BRI3						EIF5
								BANF1				VNN1						CYP20A1
								EBP				PLCL1						UBL3
								SLC25A15				MELTF						TRIM4
								KLHDC1				LGALS3						MS4A4A
								TDP1				TUT7						AK4
								RERE				CLEC7A						MDM2
								PIGB				FOS						NLN
								TCTN3				IQGAP1						TAP2
								TRIM24				SLC2A6						YRDC
								ALS2				RETN						LRRC23
								TBC1D16				SYS1						OSGIN1
								ZNF33B				CYP27A1						NQO1
								NAP1L1				SSH1						NDRG1
								PTDSS1				GBP1						GP9
								GLCCI1				RNF144B						SLC35E4
								ZNF165				MPHOSPH6						MYLK
								MIPEP				BOD1L1						EIF4A1
								ARHGDIB				HTATIP2						CAPN2
								TRIP6				EML4						ATP6V1E2
								HFM1				CLU						MAP3K2
								IFT74				PLEKHB2						TSPO
								AK1				TET2						DCUN1D1
								RWDD2B				IFI30						GCSAML
								HERC1				GLIS3						REEP5
								SNHG26				FCGR2C						ZFC3H1
								MTF2				METRNL						TLR7
								H2BC12				CD63						TRAK2
								PAQR7				EHD4						NUP58
								BLNK				RASSF2						SRD5A1
								VASH2				PPIF						AP5B1
								IRAK1BP1				CPEB4						PDLIM4
								ZNF767P				GPR35						DOK3
								ADARB1				NRGN						KCNA3
								MCCC1				TNFAIP8						IFIT1
								SIKE1				ACVR1						PDGFA
								ZC4H2				ICAM1						WIPI1
								HNRNPH1				THBS1						ANKHD1
								ZFP62				RBM47						JUNB
								KDM5B				PID1						CCL8
								OBSL1				CAMSAP2						ENTPD4
								CDRT4				DGAT2						TSHZ3
								TTC19				ACSL1						RHOB
								SLC23A1				TNFRSF1B						MUCL1
								ZNF84				JARID2						GNAQ
								ME2				PLBD1						TMEM43
								GGACT				STK4						MARK2
								MDC1				LACC1						LINC00304
								GLO1				APLP2						SLAIN2
								EGFL8				LILRA1						IRF5
								MAN1A1				CTSL						SKI
								METTL18				C16orf72						GLUL
								INO80B				CA2						DEGS1
								PFAS				CYBB						ARFIP1
								TMED3				IL6ST						PLSCR1
								PPIL3				DNAJB9						PHACTR2
								NUCKS1				CHST7						HELB
								HNRNPD				WBP2						VENTX
								SPIN2A				MAPK13						CST6
								NEIL2				CXCL1						TNFSF8
								MKNK2				MOB1A						TMEM251
								BMS1P1				TMEM138						PDE5A
								CPLANE1				SLC43A2						TACSTD2
								CFAP36				HRH1						ACTR3-AS1
								PPIH				SGMS2						GOLGA2
								PRKCZ				FAM151B-DT						ATRIP
								LMNB1				TCIRG1						ANXA2P3
								ALG10B				PLA2G7						LINC00942
								CMSS1				TRAF1						SCARB2
								PIK3C2B				GRN						IQSEC1
								CCDC125				SLC45A4						TMBIM6
								C5orf63				BANP						SLC30A1
								FAM8A1				BHLHE40						SRGAP1
								RTN4IP1				SLC41A2						LY6G6F
								HHEX				TGFA						FCGR3B
								UNC119B				TNFRSF14						SLC16A3
								SRSF7				ID2						SLC6A8
								ZNF493				PRLR						FGFR1OP2
								HAUS1				PHLDA2						TMCC1
								NPIPB15				SLC15A3						FUT11
								ZNF717				NUMB						PLEC
								FAM102A				RHOQ						CYTIP
								PKN3				CD48						ERBIN
								SFXN1				RIT1						TGOLN2
								PCLAF				ZEB2						FAM172A
								MZT2B				HBB						CTBS
								HMGN2				SRC						DCP2
								FOXN3				SCML1						SLC3A2
								TXLNG				WTAP						IER5
								PFKFB2				ITGAX						TTYH2
								PRKACB-DT				NABP1						S100A2
								CEP290				SLAMF7						ADAT3
								WDR33				GPR84						TNIP2
								FAM171B				LRP12						VAMP3
								PLCB4				RAB11FIP1						TNFRSF10B
								DXO				ARFGAP3						SH2B3
								ATP9A				IL1RN						FBP1
								GOLGA8Q				NRIP3						KIF1C
								GPSM1				KIF13A						C19orf33
								NARF				MAFB						PAX8
								ZNF790-AS1				LRRN3						BEX1
								NKX2-3				ZFYVE16						ADAP1
								NBDY				CLEC12A						SCAMP1
								KAT14				DDX17						IL17RA
								ZNF16				PDE4DIP						SLC26A2
								RPS4XP3				CMTM5						DDX43
								FAM117A				IL7R						SPATA2L
								EID1				NAB1						ANPEP
								NAE1				TLR4						SIGLEC10
								IGKC				ANKRD12						CNIH4
								SH3YL1				SGSH						PEDS1
								TUT4				OSBPL11						FKBP15
								BIVM				MS4A7						PLXNB2
								LRRC23				GPR85						HBM
								CASC15				LINC02345						CAB39
								SLC25A4				ZC3H11A						TNIP1
								ZC3H8				ZNF185						PF4V1
								TESPA1				SLC7A7						FBXW7
								ZMAT1				IL10RA						RHBDF2
								CPXM1				MB21D2						XRN1
								SESN1				SERPINE1						SSR1
								ENTPD1-AS1				VCAN						ACSF3
								TMED8				BACH1						IRF2
								PIP4K2A				ADAP2						ACP3
								MEX3A				PPFIBP2						OLFML2B
								ZNF285				ACVR1B						S100A10
								SNX5				FFAR2						LBX2-AS1
								SIRT5				SLC1A3						ADORA2B
								FSCN1				IL4R						GRINA
								BCR				CCL5						TMEM87A
								MTMR4				PTAFR						DNTTIP2
								FAM226B				ZFAND5						NADK
								CCNB2				IFNGR1						ATF6
								ZNF10				MAFG						UBE2Z
								BNIP1				EMILIN2						UBTD2
								ST6GALNAC4				ZNF438						AZIN1
								GLMN				PLPP3						SLC49A3
								ZNF763				ACAP2						CRIP1
								MCM7				EHD1						LCP2
								RPL15				TNFAIP2						ZSWIM7
								PRC1				ARHGAP6						TBC1D7
								FANCM				CDKN1A						BRWD3
								SMAD1				MMD						TGIF1
								RMDN1				LPL						LINC02915
								NDUFV1				TMEM30A						RNH1
								CFL2				ATXN1						BICD2
								RIOK2				WSB2						RSAD2
								CEACAM21				NEDD9						KLC1
								NAP1L5				SOWAHC						GLIPR1
								ATP1A1-AS1				HSPA1B						VASP
								NOP53				JAK1						PURB
								SMARCA4				CXCL5						KBTBD2
								METTL2A				F5						AKAP13
								SOHLH2				CLEC5A						OR52K3P
								LRP8				ZNF800						DDX60L
								CPSF6				MEI1						GAS7
								TGFBRAP1				GSTO1						MYL9
								FAHD2A				FLOT1						SIGLEC5
								CRACD				PLPP5						EPOP
								CEP55				TMEM120A						BTBD19
								CCNB1IP1				N4BP1						LAMP2
								HS6ST1				P2RX4						S100A11P1
								SSB				HIPK2						PPFIA1
								HMG20A				CAB39L						MYO1F
								ZNF544				CFLAR						ZNF746
								RPL18A				NPTN						AGAP3
								TBL1XR1				CSTB						PKM
								RPRD1A				PTPRJ						APH1B
								CTPS1				MPEG1						FAM214B
								ZNF880				ADM						ADAM17
								SINHCAF				UPP1						GPD2
								SYNCRIP				CCR5						BTBD7
								CPA3				FPR2						ZFR
								ZNF426				PCSK5						CT75
								BCAT2				GIMAP5						PIAS4
								OSBPL1A				MXD1						SLC35E3
								RNASEH2B				SNX8						DOK2
								F2R				TBC1D2						LRG1
								RPL3				SEMA4A						DDX58
								LPCAT4				CSF2RA						QSOX1
								APOO				CERT1						STAM2
								MTAP				SHTN1						CDC42BPB
								VAMP5				KMO						CXCL6
								TAL1				RRAGD						MAF
								RFC1				FNDC3B						ZNF668
								PPP1R3E				CLEC4A						RPGR
								ARMCX1				NUDT4						RAB39A
								H2AX				MAP2K1						ANXA2P1
								TTI1				HPS5						CATSPER2
								LOXL1-AS1				FOSB						CUEDC1
								TNFRSF21				SLFN5						RABGAP1L
								SNRNP25				TIMP2						FCGR1A
								CCNE2				ITGB3						UNC93B1
								HPDL				IL1B						RAP2C
								DNAJC21				CLIP1						FAM114A1
								BTBD11				CTSA						CAMKK2
								SRD5A3				IGSF6						PAPLN
								STIP1				HPSE						ORM2
								CALN1				IGF2R						AZI2
								ELMO1				CALD1						ARF3
								XPNPEP3				FCER1G						CFDP1
								LRRCC1				NSMAF						CUX1
								HSP90AB1				SKIL						TFEB
								GEMIN2				ELL2						UNC119
								PAAF1				CEMIP2						GPX3
								CCT3				MIR22HG						MALAT1
								ZNF121				NFKBIA						SIK3
								HERC2P9				KCTD12						THBS1-IT1
								ZNF573				CTSH						VRK3
								KHDC4				ARHGAP24						CD164
								NCL				LGALS8						CAPN15
								TUBGCP4				ATP6V1D						PREX1
								RALGPS2				CFP						MARCO
								METTL26				NINJ1						TDRD7
								GSPT1				EFR3A						GNB1
								IGKV1-39				CLEC12B						SNX24
								GUSB				CTSZ						RFFL
								PMPCB				ZNF703						SBF2-AS1
								COPS3				S100A12						TMEM107
								LIG1				TREM1						DEDD2
								CHEK2				ACTN1						TXNL4B
								LSM8				RNF13						RLIM
								TMEM97				FBXO6						RAB10
								EXTL2				SEMA6B						LCN2
								GCN1				C2orf88						YKT6
								GDF11				TLR2						CACNA2D4
								WDR27				ZNF804A						TOLLIP
								MED21				SEPTIN10						FZD1
								PCCA-DT				CYB561A3						MED14OS
								SYT11				P2RX7						CD101
								ZNF415				ARL17A						TPST1
								DARS1				DNER						HAMP
								TCEA1				LPAR1						SPAG7
								TOMM70				TREML1						KCTD21
								CEP192				FAM20C						NOD2
								ATP2B4				B4GALT5						MAP4K4
								GALNT14				AATBC						EPAS1
								CHST12				CEBPB						ALDH3B1
								TARDBP				MMP19						RAB18
								GUSBP11				VNN2						UBE3C
								P2RY10				SGK3						IFNAR2
								ARHGAP5				TFPI2						BBIP1
								FAM50B				ERN1						NRBF2
								GGCT				JUN						PAXBP1-AS1
								BZW2				KCNJ15						TPTE2P6
								CELF2				NAGK						ETNK1
								ALG8				CXCL16						KLF10
								ZNF606				FAM110B						LIN7C
								GPAM				NPL						JDP2
								GOLGA6L4				TBC1D9						ODF3B
								ESYT2				TNFSF14						IFNB1
								INTS13				TGFBI						ERRFI1
								NUP107				FSD1L						PSEN1
								OSBPL9				TRIM25						CNNM2
								TIMELESS				DDX3X						NXPE3
								RUNX2				PLAUR						SIGLEC7
								SLC25A36				SESTD1						HIP1
								INTS2				ITPRIP						BCAT1
								ZNF507				OLIG2						WNK1
								ODC1				BHLHE41						GNA12
								MBNL3				CCDC126						MARCHF1
								RPA3				LACTB						UBE2FP1
								NR2F6				RFC5						BPI
								RPUSD2				FLNA						FMNL2
								SYNJ2BP				CD274						TRPS1
								MECOM				MAFF						NRG1
								RAD51AP1				LY96						CAST
								POLE				TRIM36						ITGB2-AS1
								POLH				MTMR11						CDA
								ZSCAN31				IL1R1						AOAH
								HIP1R				HGS						UEVLD
								PEG3				TDP2						CRISPLD2
								ENO1				ZNF697						PGM3
								PCBD1				MROH1						CALM1
								SLC35G2				NPC1						TAOK1
								ZMYM4				CES1						HAVCR2
								DDX1				STK17B						CHCHD2
								STK32B				TYMP						MAP2K3
								TPT1-AS1				INSIG1						SLC38A7
								ABHD10				GPAT3						FGD6
								TP53TG1				TUBB1						TADA2B
								NR2C1				PDE4A						ATP6V0E1
								POLR2J3				ARL8B						NDFIP1
								TMEM64				TRMT5						ADCY9
								ZDHHC21				TMEM176B						DENND2D
								ABHD17B				FLVCR2						GMEB1
								IGLC2				ZBTB40						TMOD3
								LINC02415				CYP1B1						AMIGO2
								PEX5				ATP2B1						SIK1
								CLSPN				FOLR3						FCHO2
								ICA1				MS4A14						ANO6
								MFSD14C				SPRING1						CTTN
								C2orf68				BRWD1						GOLT1B
								SLC41A1				SLC16A10						PROCR
								PRIMPOL				NCR3LG1						EDEM3
								CHIC1				HBA2						PRKCA
								ACP1				S1PR3						KMT2C
								IQSEC3				CKAP4						ITGB5
								MAGED4				ADGRE1						AHSP
								DCXR				KLHL24						CFD
								PBXIP1				CCDC88A						ACSL4
								ZMYM2				RAB7A						EMSY
								PPA2				S100A9						ERC1
								NBL1				ARNT2						SMIM13
								KIAA1586				MOB3B						VAV1
								ZNF768				WLS						DPYSL3
								ZNF496				SLC39A6						CH25H
								ZNF32				BAIAP2L1						PAK2
								ZNF550										SNHG29
								CHCHD6										SAT1
								MTERF3										PDLIM5
								DGKE										GPR108
								CAT										YPEL2
								MPHOSPH9										RBMS1
								PRKCQ										HLX
								NPM3										KRT23
								PATJ										USP3
								MGAT3										AP1AR
								NREP										PNP
								S100PBP										ADGRB1
								ABCA2										TNNT1
								DCAKD										PITPNM1
								PTPMT1										ACTR2
								CFAP97										SENP5
								SV2A										FAM50A
								CUTC										BORCS8
								SLC46A3
								LSM2
								STAMBPL1
								MRPS25
								HOOK1
								ZNF135
								CFDP1
								MANSC1
								HDAC1
								CUTALP
								PMS2P3
								SMARCAD1
								LINC02076
								OIP5-AS1
								MRPL42
								ZNF671
								SLC27A2
								BCL6B
								ZKSCAN3
								NUP205
								CHRM3
								ZNF789
								ASF1A
								UBFD1
								PIDD1
								HLA-DOB
								TUBGCP5
								ELP2
								RNF8
								POLD1
								MBOAT7
								AIG1
								BEX3
								ZNF418
								SLC24A3
								RPL31
								ZNF814
								SNRNP200
								MARS2
								COL24A1
								CLEC11A
								MPRIP
								HSF5
								YAE1
								JPH1
								CPT1A
								ZNF823
								GSE1
								SFXN4
								MYL6B
								ABHD14A
								CDKN2AIPNL
								PHB
								PLA2G12A
								ZNF91
								LPIN1
								KCTD3
								CCP110
								MLLT11
								BSPRY
								DPPA4
								WFDC1
								LINC02482
								RRP15
								PYCR2
								ANKMY2
								NARS2
								DHX58
								PLEKHA5
								MECR
								RPL7AP9
								IFITM1
								PIGC
								MACROD2
								MTX2
								TTLL5
								LYRM7
								BRD3
								MAGED1
								ARMCX4
								METTL17
								LDOC1
								ASB9
								KICS2
								ATP6V0E2
								CYBRD1
								MCPH1
								BACH2
								C8orf33
								HINT1
								MCM8
								HNRNPU
								USP39
								CYFIP2
								FKBP11
								RHOBTB1
								ZNF675
								RFC5
								PAX5
								PEBP1
								ZNF682
								RMND1
								HNRNPA1
								LTBP3
								POLA2
								DDX20
								KAT7
								MYBBP1A
								PASK
								EHHADH
								SF3B3
								LAPTM4B
								NUDT21
								RGL4
								MRTFB
								C4orf46
								XPO7
								PARD6B
								RCN2
								SATB1
								SHMT2
								RPL18AP16
								COMT
								VGLL4
								ABLIM1
								BRWD1
								ZNF445
								LETMD1
								UQCRC2
								GOLPH3L
								STT3B
								ZNF22
								B3GNT2
								TMEM63A
								NSUN4
								FANCG
								DCAF17
								PIGM
								FANCD2
								ACY3
								AVP
								HMGB1
								ZNF652
								TRIM68
								HOPX
								UCK2
								L3MBTL1
								EIF2D
								CBFA2T3
								PGK1
								LZTS2
								AFF3
								CCDC51
								MYB
								MLXIP
								NPDC1
								KARS1
								HMCES
								DONSON
								USP30
								E2F8
								ZNF416
								ZAP70
								ZNF554
								SUPV3L1
								NBAS
								VAMP8
								PRTG
								RPL10A
								THEM6
								ZSCAN18
								CEP70
								MACF1
								MICU3
								AIFM1
								MPPED2
								MATK
								CHRDL1
								TOMM20
								MBNL2
								ADD3
								LINC01963
								DNAH14
								AFF1
								MEX3B
								POLR1H
								SETD2
								DEPDC1B
								ZNF85
								UTP4
								DCK
								RFX5
								TIA1
								TMEM204
								HMGB3
								HLTF
								TFDP2
								ENPP4
								HMG20B
								SMARCC1
								TMOD4
								NAXE
								DEPDC7
								KLHDC4
								POLG2
								ZNF248
								PELP1
								PLAAT4
								AK3
								CHID1
								SH2D1A
								EPDR1
								USP20
								TBC1D31
								GINS3
								FKBP7
								STRADB
								ECPAS
								ZFP3
								JAM3
								BBLN
								SFXN2
								RFC3
								PRDX6
								SFPQ
								NSD2
								MRI1
								SLC39A14
								NGRN
								AKAP7
								ZSCAN30
								CRYZL1
								TCAF1
								MSH5-SAPCD1
								PKD2
								ACACA
								ABCG1
								MAPKAPK5-AS1
								ZNF704
								EIF3J-DT
								SNORD60
								SARS2
								LARS1
								ZNF197
								MAN2A2
								DACH1
								SYNGR3
								CTDSPL2
								CARD11
								UCHL1
								FAHD2CP
								WDR54
								PLCG1
								SEPTIN11
								KIAA1958
								JADE3
								LAIR2
								PHF3
								ATP8B2
								ZNF43
								ZRANB3
								KLHL23
								GEMIN8
								SEPTIN6
								IKZF1
								KATNAL1
								ZNF141
								ZNF321P
								LINC00173
								HENMT1
								CACHD1
								EZH2
								VAMP1
								SRI
								KIFAP3
								ADAT2
								POU2AF1
								PRPF19
								USP49
								BTRC
								NDUFS8
								COMMD2
								EIF2B3
								DDAH1
								RBM4
								SAMD13
								PGAP2
								SKP2
								USP24
								CCT2
								TTLL1
								UHRF2
								CENPH
								LMF1
								FANCL
								IDH2
								HMGN3
								KBTBD6
								QARS1
								C12orf76
								POLR2I
								MYEF2
								GPI
								ANKRD28
								STMN3
								KCNH2
								TSEN15
								TMEM237
								COMMD7
								NIPSNAP1
								CHD3
								RNASE2
								WDR75
								CHD6
								FKBP14
								FAM216A
								WHAMMP2
								ATP5MJ
								TCEAL8
								ZMYND8
								SNRPA
								GIHCG
								RASGRP2
								HAUS6
								SPICE1
								CS
								IGFBP7
								DHX30
								FCRL3
								CDH2
								EHMT2
								HYI
								ERMP1
								GTF3A
								GTPBP3
								ARID5B
								ERAP1
								CIBAR1
								PTPN20
								LSG1
								EMG1
								SNU13
								BAG1
								TMEM44
								DSG2
								CNN3
								TANC1
								IGLL3P
								TECR
								RNF144A
								POC5
								ZWILCH
								ANKS6
								PEX1
								LDAH
								ASB3
								CASD1
								SMC4
								TTBK2
								C10orf95-AS1
								POGK
								ZNF138
								THSD1
								HOXA3
								DYM
								C12orf29
								ZCCHC18
								FAM171A1
								TRAT1
								LINC01535
								USP54
								FAM169A
								STAP1
								PIK3R3
								CYP4V2
								SRR
								RNASEH1-AS1
								ZNF232-AS1
								POLA1
								PROSER1
								PFN2
								TMPO
								TCEA2
								TM7SF2
								MAP4K1
								CDCA7L
								EARS2
								RRAS2
								OXCT1
								CCDC138
								CKS1B
								ANAPC7
								ADGRL1
								USP13
								PGBD1
								PDE9A
								ZNF585B
								KDM1A
								SNRPE
								LEF1
								MAPK14
								SLC9A7
								FAF1
								CDK6
								ANXA6
								HOXA10-AS
								EMID1
								VAPB
								IGHM
								IFT22
								NEMP2
								VANGL2
								LCK
								PRKAB2
								SOX12
								FMC1
								ARL10
								KIF20B
								SMARCA5
								P2RX5
								IGKV1-17
								ST8SIA1
								ANKRD46
								TMEM14A
								CNRIP1
								MYH3
								SYNRG
								RIMS3
								AKR7A2
								FN3KRP
								TMC8
								FCER1A
								ZBTB16
								MPI
								GOLGA8A
								SNRPD1
								LTB
								NUDT6
								NCAPG2
								ZEB1-AS1
								RPSAP44
								HOXA10
								PCNA
								RBBP4
								PDPR
								ARHGEF3
								PHKA1
								B4GALT6
								RNU6-73P
								RPL22
								LDHA
								SCD
								NYNRIN
								TTC5
								ZNF875
								CCDC134
								MYCT1
								RAB33A
								CPT1B
								SLC25A29
								CD2AP
								WDR36
								ZNF792
								ZFP30
								MYH10
								PARPBP
								CRISPLD1
								SPIN4
								THOC1
								NEK1
								INTS10
								ALDH1B1
								DIPK1B
								POGLUT3
								KBTBD11
								PRPS1
								SETD6
								RABGAP1
								FBXO5
								GAMT
								RSAD1
								MRC2
								LRRC34
								C1orf52
								CDC42
								LRPPRC
								PDS5B
								GALNT12
								ZNF101
								MRPL35
								LAMTOR5-AS1
								SCAI
								GRHPR
								LINC02573
								C5orf34
								ATP5F1A
								LINC00667
								KLF12
								ECSIT
								SIN3A
								SUMF2
								PARP2
								POLR3E
								PDCD2L
								MTERF4
								AHSA2P
								ANKRD36BP2
								TRIM61
								DPY19L2
								ESD
								COQ3
								ATP5MC2
								ALDH7A1
								PPIA
								ZNF436-AS1
								CSE1L
								TXNDC5
								USP53
								PRMT6
								ZKSCAN4
								CDC20
								CENPN
								E2F5
								PMS2P1
								PRUNE2
								GABPB1
								DEF6
								OSGEPL1
								C8orf88
								PFKM
								RRP1B
								DNAJC12
								DKC1
								GNL1
								ZNF195
								DNAJC18
								GART
								THOP1
								CREBZF
								GCHFR
								TP53BP1
								AMACR
								TFRC
								MRPS26
								NEDD1
								AK2
								VPS13A
								GPAT2
								KAT6A
								SNX20
								EPRS1
								GOPC
								NPIPB3
								MLLT3
								PLK4
								RFC4
								FBN1
								C12orf57
								ZNF621
								FANCF
								BEX4
								UROS
								TADA1
								KRI1
								PUS7L
								PRXL2A
								MGMT
								HOXA7
								BUB1
								TNFRSF13C
								DHRS3
								SLC35E2B
								POLQ
								CNOT10
								ZFP82
								ZBED8
								EXOSC5
								CEP89
								STAG3L3
								HMGN2P3
								IQCB1
								KPNA5
								COA1
								ARHGAP23
								ZNF292
								ZNF184
								ZNF829
								GDPD1
								ZNF813
								DROSHA
								SIGMAR1
								AADAT
								EHBP1
								PRR11
								B4GAT1
								PDIK1L
								SLC9B2
								ZRANB2
								CEP95
								SPATA7
								EFHC2
								ZNF521
								ERG28
								ZBTB8A
								RSBN1L
								TLE5
								ZNF260
								SRSF8
								PSME4
								HMGB2
								ECI2
								POLB
								USP37
								CMAHP
								MCCC2
								MED23
								HEATR1
								IVD
								SEMA6A
								TEF
								FOXK1
								MTX3
								ZNF558
								ZMYM3
								BCAS4
								RAB39B
								NUP210
								LSM7
								SHF
								ANGPT2
								ZNF429
								NMRAL1
								ADGRG6
								PARP1
								ACAP1
								EIF4B
								ZNF618
								MAGEH1
								SMIM24
								AGO1
								CLDN12
								SPINK2
								KATNBL1
								TPD52
								MCTS1
								P3H4
								ZNF329
								PPT2
								PRKCSH
								ZNF610
								TK1
								CLUHP3
								SNHG3
								DPH5
								KLF1
								UHRF1BP1
								CD37
								GIMAP2
								TBC1D4
								ACSS1
								OGT
								GRB10
								ODF2
								MOV10
								RBM12
								CRYBB2P1
								PDCD4-AS1
								SMC2
								BDH1
								ANKRD16
								SHCBP1
								IKZF2
								MS4A1
								ITGB1BP1
								SKAP1
								SESN3
								SEPTIN5
								RPL36
								ASPM
								LRP6
								RFC2
								RACK1
								PTPRD
								OCIAD2
								CD59
								CD24
								ERP29
								EBF4
								CRYGD
								ZNF512
								MYOM2
								TMSB15B
								EPB41L4A-AS1
								HTR1F
								ELP5
								INPP4B
								NAP1L3
								B3GALNT1
								CEP78
								CDCA3
								SERPINE2
								CPSF1
								METAP1D
								MAP2K5
								MSH5
								SLC5A6
								RPS20
								KNL1
								NUDT11
								ATAD2
								TXK
								DENR
								PHF6
								XPNPEP1
								RPL7AP28
								ORC2
								SNRPA1
								DNMT1
								EPB41L2
								ZNF571
								POGLUT2
								BRIP1
								FAM136A
								REG4
								SEPSECS
								RNASE3
								PIK3CG
								CAPRIN1
								UQCC2
								UTS2
								GSPT2
								FNBP4
								STIL
								NME7
								UBE2C
								CDK2AP1
								ZSCAN2
								MTDHP3
								ZC3H12D
								LSM5
								RPS15A
								SPTLC2
								CD79A
								TSEN2
								TRAPPC1
								MTURN
								FLT3
								CEP97
								ZNF451
								LEPROTL1
								RTTN
								NOPCHAP1
								DCUN1D4
								ZKSCAN8
								MRPL39
								SRPK2
								SERPINB1
								HNRNPDL
								H2BC6
								LINC01355
								HINT2
								ZNF286A
								PSAT1
								ZNF302
								PLAG1
								CNTRL
								FIGNL1
								TSPOAP1-AS1
								COX18
								TP53INP1
								FIP1L1
								DCTPP1
								ENSA
								CAD
								CKAP2
								SPOCK2
								MMAA
								CCNG1
								NUP153-AS1
								HADH
								RPAIN
								GUCY1B1
								TMEM245
								ABCB10
								RPA1
								TRAF4
								ELOVL6
								NGLY1
								TOP2A
								FEN1
								ATP8A1
								SF3B1
								WASIR1
								PCM1
								NOB1
								STAG3L1
								CD19
								HELLS
								FANCI
								ZNF561-AS1
								PATZ1
								KIAA1549
								AEBP1
								BAG2
								ZDHHC23
								LINC00342
								THNSL1
								CCL28
								ATPAF1
								ZNF367
								ZNF256
								SNRPN
								GCFC2
								MSI2
								PRR7
								COQ8A
								SRPRB
								TMEM109
								NCAPD2
								PRSS23
								EDC4
								MRPS27
								SPATA20
								TMEM177
								GPR146
								SNHG8
								SORD
								SPC25
								SPNS3
								BTN3A3
								BICC1
								TMEM231
								TRRAP
								HSH2D
								LINC01278
								TRIM32
								DUT
								CCDC169
								PRKY
								FBL
								PROM1
								KIF15
								C21orf91
								ZNF569
								NKAPD1
								TUSC1
								MED28
								STOML2
								PMS2P5
								WRN
								LAS1L
								DST
								NFATC2
								DZIP3
								HOXA9
								TNRC6C
								KMT2A
								LNX2
								CYLD
								PKN1
								ITM2A
								FGD5
								ACSF3
								BUB1B
								TMEM201
								MTMR2
								MLLT10
								RRM1
								C2CD2
								PA2G4
								EIF2AK4
								APOBEC3C
								PRDX2
								WDR76
								INPP5D
								ZNF708
								MAP9
								MRS2
								SIRT3
								KLHDC10
								THUMPD2
								NIPA1
								C6orf136
								CMBL
								SLC39A3
								TXLNGY
								CEP41
								MPDZ
								GNB5
								HAUS5
								TCF3
								C11orf1
								ZSWIM7
								SLF1
								RNASEH2A
								DEPTOR
								CCDC88C
								EIF2AK1
								SOCS2
								SMN1
								NKAIN2
								NVL
								ATAT1
								TMEM220
								DGCR6L
								FBXO4
								BEND6
								FAM83D
								CENPV
								SLC29A2
								FAM124B
								INKA1
								CD320
								TM7SF3
								FAM162A
								RBMX
								ARHGEF6
								MLEC
								NBR2
								CRACR2A
								ZNF680
								NFX1
								ZNF93
								ZNF337
								MDN1
								MTRFR
								SLC45A3
								CTNNAL1
								BCCIP
								AMOTL1
								MEST
								ADPRM
								SLC38A1
								PAICS
								HBS1L
								HMMR
								ME3
								JAK3
								ZNF431
								GCAT
								VANGL1
								CHAF1B
								HNRNPA3
								NOLC1
								Y_RNA
								CSRP2
								RHOBTB3
								CCND2
								ZNF443
								HEMGN
								EIF4A2
								CCDC171
								SGSM2
								NUTM2A-AS1
								FOXP1
								PITPNA-AS1
								STARD9
								STAC
								DPY19L4
								CTPS2
								GMNN
								ZNF295-AS1
								FZD6
								TXNRD3
								HSD17B8
								PRKAB1
								PON2
								NNT
								ANKRD27
								SSX2IP
								GPM6B
								TMTC4
								L3MBTL3
								CKAP5
								MIF
								ELP1
								ZNF253
								ACD
								TIMM21
								ABHD14A-ACY1
								POP5
								ZBTB44
								MMP25-AS1
								MRPL16
								CEP152
								PPIE
								CALHM6
								SMARCA2
								SPATA33
								AMT
								DSN1
								BCL11A
								DIS3L
								NUMA1
								MMRN1
								NAA25
								TRBC1
								AKR1C3
								GKAP1
								CLUAP1
								GMDS
								CBX5
								COL5A1
								FANCE
								ZNF662
								MFNG
								ZNF112
								ZNF436
								ZNF266
								KIF21B
								NDUFA10
								HES4
								DCTN5
								TEX30
								TRIM59
								BRD3OS
								SLC25A38
								PHF10
								CLNS1A
								CTHRC1
								NUP43
								C18orf54
								CARMIL2
								ETV6
								RFX7
								PPA1
								ETFRF1
								ST7
								ZNF398
								MEX3C
								MAGED2
								METTL3
								CASP2
								REXO2
								SEC14L1P1
								LIG3
								AGMAT
								KANTR
								KDM3A
								DHODH
								ATIC
								RFLNB
								RETSAT
								MZT2A
								ZKSCAN7
								TTK
								SNHG14
								DMAC1
								PNN
								CEP57
								GATM
								ZFP57
								TENT5A
								CDKN3
								ARHGEF10
								DLEU1
								ADGRA3
								SPINT2
								ZNF33A
								HDC
								KLHL3
								HSPG2
								APOL3
								CUTA
								APPL1
								NDC1
								DPP10
								PTPN13
								GCNT1
								CDKAL1
								PRKCQ-AS1
								VAV3
								CEROX1
								SUOX
								DAAM1
								FBXW4P1
								TMED4
								FUNDC1
								MIB1
								ZNF600
								VRK1
								MBOAT2
								NSUN5P2
								MTERF2
								TRAP1
								CENPM
								ZNF420
								PINK1-AS
								BEX5
								JCHAIN
								LMBR1
								TCEAL1
								CENPF
								SLC25A5-AS1
								NUSAP1
								SMAD5
								LANCL1
								DACT1
								PCNT
								C12orf73
								BCKDHB
								MDM4
								ZNRF1
								DCLRE1C
								NDN
								CYP2R1
								XPO5
								CNOT6L
								ZNHIT6
								DNAJC10
								SNRPD2
								LINC01806
								MPST
