# Supplementary material for: Prediction of hub genes and key pathways associated with the radiation response of human hematopoietic stem/progenitor cells using integrated bioinformatics methods
Source: Sci Rep. 2023 Jul 4;13:10762. doi: 10.1038/s41598-023-37981-6 (PMC10319889; doi:10.1038/s41598-023-37981-6)
Supplement: Supplementary file 3 — Supplementary Table 2. [file 41598_2023_37981_MOESM3_ESM.xlsx]

## Sheet: Supplementary Table 2
	Supplementary Table 2. KEGG pathway analysis with DEGs.
source	group	response	term_name	term_id	adjusted_p_value	negative_log10_of_adjusted_p_value	term_size	query_size	intersection_size	gene_ratio	effective_domain_size	intersections
KEGG	Cytokine	up	DNA replication	KEGG:03030	5.11e-10	9.29177	35	741	20	0.0269906	7559	POLE3,POLD2,MCM5,MCM7,RNASEH2B,RFC1,LIG1,RPA3,POLE,POLD1,RFC5,POLA2,RFC3,POLA1,PCNA,RFC4,RFC2,RPA1,FEN1,RNASEH2A
KEGG	Cytokine	up	Base excision repair	KEGG:03410	1.02e-07	6.99251	32	741	17	0.022942	7559	POLE3,NTHL1,MUTYH,UNG,POLD2,PARP4,APEX1,NEIL2,LIG1,POLE,POLD1,HMGB1,PCNA,PARP2,PARP1,FEN1,LIG3
KEGG	Cytokine	up	Metabolic pathways	KEGG:01100	3.18e-06	5.49713	1457	741	201	0.271255	7559	GCSH,PFKP,GALNT3,MTMR1,FADS1,ACSM3,IMPDH2,NT5M,SMYD3,ALDH18A1,PRDM16,ADH5,DGLUCY,QPRT,PRPS2,POMT1,CYP1A1,LDHB,PIP4K2B,NME1-NME2,SUV39H2,SETMAR,PIGP,PCCB,MTR,NT5C3B,PIGL,GOT2,PAFAH1B3,ALDH6A1,UMPS,PMVK,COQ5,PGM1,PANK1,ATP6V0A2,FDFT1,SEPHS1,HPGDS,COX7B,DNMT3A,ACLY,ALG9,PDE4D,NTPCR,PIGK,PLOD2,AUH,PDXP,FUT8,ALDH5A1,FKTN,NME4,EBP,PIGB,PTDSS1,AK1,MCCC1,GLO1,MAN1A1,PFAS,ALG10B,PIK3C2B,PFKFB2,PLCB4,PIP4K…
KEGG	Cytokine	up	Herpes simplex virus 1 infection	KEGG:05168	2.02e-05	4.69412	477	741	82	0.110661	7559	ZNF510,ZNF83,TRAF5,ZNF529,ZNF227,ZNF320,ZNF275,ZNF667,ZNF107,ZNF254,HLA-DOA,ZNF439,ZNF627,ZFP90,ZNF514,ZNF3,ZNF33B,ZNF84,SRSF7,ZNF717,ZNF285,ZNF10,ZNF763,ZNF544,ZNF426,ZNF573,ZNF415,ZNF606,ZNF768,ZNF550,ZNF135,ZNF671,HLA-DOB,ZNF418,ZNF814,ZNF823,ZNF91,ZNF675,ZNF682,ZNF416,ZNF554,ZNF85,ZNF248,ZNF43,ZNF141,EIF2B3,PIK3R3,ZNF875,ZNF792,ZFP30,ZNF101,ZNF195,ZNF621,ZFP82,ZNF184,ZNF829,ZNF813,SRSF8,ZNF55…
KEGG	Cytokine	up	Mismatch repair	KEGG:03430	2.29e-05	4.64027	22	741	12	0.0161943	7559	MSH6,POLD2,RFC1,LIG1,RPA3,POLD1,RFC5,RFC3,PCNA,RFC4,RFC2,RPA1
KEGG	Cytokine	down	Phagosome	KEGG:04145	2.41e-06	5.61801	137	332	23	0.0692771	7559	CYBA,ATP6V0B,HLA-E,HLA-DQB1,ITGAV,RAB5A,STX7,NCF1,MSR1,RAB7B,M6PR,SEC61A1,ITGAM,TUBB2A,TAP2,ATP6V1E2,FCGR3B,VAMP3,LAMP2,FCGR1A,MARCO,ATP6V0E1,ITGB5
KEGG	Cytokine	down	Salmonella infection	KEGG:05132	0.0107535	1.96845	236	332	24	0.0722892	7559	ACTR3,CYTH1,ARF6,NLRP3,MYL12A,KIF5B,AHNAK,CASP5,IKBKG,RAB5A,CTNNB1,RAB7B,M6PR,ANXA2,KPNA4,MYD88,TUBB2A,RHOB,TNFRSF10B,S100A10,KLC1,MYL9,MAP2K3,ACTR2
KEGG	Cytokine	down	Lipid and atherosclerosis	KEGG:05417	0.0126613	1.89752	209	332	22	0.0662651	7559	BID,CYBA,NLRP3,RXRA,KRAS,PPARG,IKBKG,SELP,IRF7,HSPA2,NCF1,HSPA1A,GSK3B,POU2F2,CAMK2G,MYD88,TNFRSF10B,ATF6,IFNB1,MAP2K3,PRKCA,VAV1
KEGG	Cytokine	down	Tuberculosis	KEGG:05152	0.021236	1.67293	173	332	19	0.0572289	7559	BID,MALT1,TLR1,ATP6V0B,HLA-DQB1,NFYA,RAB5A,IL10RB,CAMK2G,CR1,ITGAM,MYD88,CR1L,IL10,FCGR3B,LAMP2,FCGR1A,NOD2,IFNB1
KEGG	Cytokine	down	Focal adhesion	KEGG:04510	0.0296748	1.52761	192	332	20	0.060241	7559	MYL12A,FN1,PPP1R12A,RAPGEF1,PDGFB,ITGAV,SPP1,XIAP,CTNNB1,VEGFA,GSK3B,MYLK,CAPN2,PDGFA,VASP,MYL9,PRKCA,ITGB5,VAV1,PAK2
KEGG	common	up	Cell cycle	KEGG:04110	5.05e-06	5.29664	120	122	13	0.106557	7559	CCNB1,CDK1,MAD2L1,ORC5,CDC45,MCM2,TP53,CDC25A,CHEK1,MCM3,CDC7,CDKN1C,MCM6
KEGG	common	up	DNA replication	KEGG:03030	0.0207696	1.68257	35	122	5	0.0409836	7559	MCM2,MCM3,PRIM1,POLE2,MCM6
KEGG	common	down	Osteoclast differentiation	KEGG:04380	7.05e-12	11.1519	124	415	32	0.0771084	7559	MITF,LILRB2,SQSTM1,GRB2,NCF2,LILRA6,LILRA2,TNF,IL1A,IFNGR2,SOCS3,LILRA5,FOSL2,FCGR2A,TYROBP,OSCAR,ACP5,LILRB1,LILRB3,SIRPA,FOS,LILRA1,MAPK13,IFNGR1,JAK1,MAP2K1,FOSB,ITGB3,IL1B,NFKBIA,JUN,IL1R1
KEGG	common	down	Rheumatoid arthritis	KEGG:05323	1.73e-09	8.76072	86	415	24	0.0578313	7559	CXCL3,ATP6V0D1,CXCL8,ATP6V1C1,TNF,IL1A,CCL20,CD86,CCL2,ATP6V1B2,ACP5,CXCL2,FOS,ICAM1,CTSL,CXCL1,TCIRG1,TLR4,CCL5,CXCL5,IL1B,ATP6V1D,TLR2,JUN
KEGG	common	down	Lysosome	KEGG:04142	2.43e-09	8.61427	126	415	29	0.0698795	7559	ATP6V0D1,AP1S2,GLA,ASAH1,LITAF,GGA1,CTSB,CTSS,GM2A,ARSB,GNS,HEXB,CTSD,SLC11A1,SLC11A2,PSAP,ACP5,LGMN,DMXL2,TPP1,CD63,CTSL,TCIRG1,SGSH,CTSA,IGF2R,CTSH,CTSZ,NPC1
KEGG	common	down	TNF signaling pathway	KEGG:04668	1.45e-08	7.83742	110	415	26	0.0626506	7559	EDN1,CXCL3,JAG1,TNF,MAP3K8,CCL20,PTGS2,SOCS3,TNFAIP3,CCL2,MMP14,CXCL2,FOS,ICAM1,TNFRSF1B,MAPK13,CXCL1,TRAF1,CCL5,CXCL5,CFLAR,MAP2K1,IL1B,NFKBIA,CEBPB,JUN
KEGG	common	down	NF-kappa B signaling pathway	KEGG:04064	8.43e-08	7.07404	102	415	24	0.0578313	7559	CXCL3,TICAM1,TICAM2,CXCL8,TNF,PTGS2,TNFAIP3,BCL2A1,GADD45B,CD14,GADD45G,LYN,CXCL2,ICAM1,CXCL1,TRAF1,TLR4,CFLAR,IL1B,NFKBIA,TNFSF14,TRIM25,LY96,IL1R1
KEGG	CTRL	up	Aminoacyl-tRNA biosynthesis	KEGG:00970	0.0475059	1.32325	41	71	4	0.056338	7559	TARS1,FARSA,GATC,AARS1
KEGG	CTRL	down	Chemokine signaling pathway	KEGG:04062	9.32e-06	5.03077	179	135	16	0.118519	7559	GNG8,CXCR4,CCL22,CXCL11,PIK3R3,STAT3,CCL4,ITK,GNG2,VAV2,CCL24,CCR7,CXCR5,XCL1,CCL18,CCR6
KEGG	CTRL	down	Cytokine-cytokine receptor interaction	KEGG:04060	9.73e-06	5.01169	281	135	20	0.148148	7559	CXCR4,CCL22,CSF1,CD40,CXCL11,IL1RL1,IL21R,CCL4,IL36G,TNFRSF13C,CCL24,CCR7,CXCR5,XCL1,CCL18,CCR6,INHBA,IL36RN,IL7,CSF2RB
KEGG	CTRL	down	Viral protein interaction with cytokine and cytokine receptor	KEGG:04061	6.46e-05	4.18959	93	135	11	0.0814815	7559	CXCR4,CCL22,CSF1,CXCL11,CCL4,CCL24,CCR7,CXCR5,XCL1,CCL18,CCR6
KEGG	CTRL	down	Pathways in cancer	KEGG:05200	0.000354688	3.45015	517	135	25	0.185185	7559	GNG8,CXCR4,CYCS,FZD2,CAMK2D,STAT4,DLL1,PIK3R3,LAMB3,EGF,VEGFC,STAT3,CCND1,GNG2,MMP1,BCL2L11,RASGRP1,NKX3-1,TRAF4,TXNRD1,HSP90B1,HEY1,IL7,CSF2RB,BIRC3
KEGG	CTRL	down	Viral myocarditis	KEGG:05416	0.00463821	2.33365	55	135	7	0.0518519	7559	CYCS,CXADR,CD55,CD40,CCND1,ITGB2,CAV1
