# Supplementary material for: Prediction of hub genes and key pathways associated with the radiation response of human hematopoietic stem/progenitor cells using integrated bioinformatics methods
Source: Sci Rep. 2023 Jul 4;13:10762. doi: 10.1038/s41598-023-37981-6 (PMC10319889; doi:10.1038/s41598-023-37981-6)
Supplement: Supplementary file 4 — Supplementary Table 3. [file 41598_2023_37981_MOESM4_ESM.xlsx]

## Sheet: Supplementary Table 3
Supplementary Table 3. Results of module and topological analysis.
Candidates of hub genes from module analysis																		Candidats of hub genes using multiple topological analysis
cluster 1 (score: 63.139)		cluster 2 (score: 14.69)		cluster 3 (score: 10.424)		cluster 4 (score: 9.733)		cluster 5 (score: 6.787)		cluster 6 (score: 6.618)		cluster 7 (score: 6.6)		cluster 8 (score: 6.4)		cluster 9 (score: 6.2)		Criteria-1		Criteria-2		Criteria-3		Criteria-4		Criteria-5
Node	73	Node	85	Node	67	Node	16	Node	95	Node	56	Node	11	Node	11	Node	11	Betweenness Centrality	Gene symbol	ClosenessCentrality	Gene symbol	Degree	Gene symbol	Stress	Gene symbol	BottleNeck	Gene symbol
Edge	2273	Edge	617	Edge	344	Edge	73	Edge	319	Edge	182	Edge	33	Edge	32	Edge	31	245455	CTNNB1	1208.43	CTNNB1	221	CTNNB1	4401226	CTNNB1	103	CTNNB1
Gene symbol	group	Gene symbol	group	Gene symbol	group	Gene symbol	group	Gene symbol	group	Gene symbol	group	Gene symbol	group	Gene symbol	group	Gene symbol	group	186282	HDAC1	1184.38	HDAC1	212	HDAC1	3542696	HDAC1	28	ALDH18A1
CKAP2	up-regulated	WEE1	up-regulated	CCNG1	up-regulated	MSH6	up-regulated	ERLIN2	up-regulated	SPN	up-regulated	PARPBP	up-regulated	TMEM237	up-regulated	WRN	up-regulated	175348	CDC42	1160.83	HSPA8	182	TOP2A	2517290	CDC42	28	GSK3B
TIMELESS	up-regulated	DNTTIP2	down-regulated	GNB2L1	up-regulated	RFC2	up-regulated	SARS2	up-regulated	TFRC	up-regulated	STIL	up-regulated	CAPZA2	down-regulated	APEX1	up-regulated	133689	HSPA8	1139.25	KRAS	167	PCNA	2401394	HSPA8	26	GART
CASC5	up-regulated	SFPQ	up-regulated	RPL36	up-regulated	RFC5	up-regulated	CHD6	up-regulated	IFIT1	down-regulated	POLQ	up-regulated	C5orf42	up-regulated	PAICS	up-regulated	115679	ALDH18A1	1133.75	CDC42	164	EZH2	2031520	KRAS	25	CDC42
FEN1	up-regulated	FANCM	up-regulated	SF3B3	up-regulated	LMNB1	up-regulated	MYD88	down-regulated	EIF5	down-regulated	CHAF1A	up-regulated	NPHP3	up-regulated	CKAP5	up-regulated	114094	KRAS	1131.45	EZH2	162	CCNA2	1925988	GART	21	HDAC1
BIRC5	up-regulated	TCF19	up-regulated	PLRG1	up-regulated	DUT	up-regulated	GPD2	down-regulated	FIP1L1	up-regulated	LIG1	up-regulated	DCTN5	up-regulated	POLD2	up-regulated	110278	GART	1127.33	NPM1	162	RFC4	1769476	EZH2	21	PPARG
PCNA	up-regulated	ETF1	down-regulated	NTHL1	up-regulated	RPA1	up-regulated	HOXA9	up-regulated	TCEB3	down-regulated	CLSPN	up-regulated	TCTN3	up-regulated	RAD18	up-regulated	93390.6	EPRS	1126.58	TOP2A	162	MCM7	1683876	ALDH18A1	21	FUS
SMC4	up-regulated	CCT3	up-regulated	E2F5	up-regulated	CHTF18	up-regulated	VAMP8	up-regulated	NOD2	down-regulated	CHAF1B	up-regulated	CSPP1	up-regulated	ASF1A	up-regulated	80669.7	FN1	1118.08	GNB2L1	161	HSPA8	1612346	EPRS	18	NCL
CCNA2	up-regulated	LSM 4.00	up-regulated	NVL	up-regulated	ORC2	up-regulated	RNASEH2B	up-regulated	SUPT16H	up-regulated	FANCD2	up-regulated	TMEM231	up-regulated	POLE3	up-regulated	79073.3	HPGDS	1116.13	CCNA2	158	CDC42	1476988	NPM1	18	GNAQ
CDCA5	up-regulated	LIG3	up-regulated	MUTYH	up-regulated	NCAPD3	up-regulated	RAG1	up-regulated	PTCD3	up-regulated	POLE	up-regulated	CEP41	up-regulated	BRIP1	up-regulated
ZWINT	up-regulated	QARS	up-regulated	IPO4	up-regulated	CHEK2	up-regulated	RAB5A	down-regulated	GPI	up-regulated	RNASEH2A	up-regulated	WDR19	up-regulated	RFC1	up-regulated
CENPF	up-regulated	HNRNPD	up-regulated	SNRNP200	up-regulated	H2AFX	up-regulated	HIP1R	up-regulated	LDHA	up-regulated	POLA1	up-regulated	PAFAH1B1	down-regulated	RPA3	up-regulated
FANCI	up-regulated	UNG	up-regulated	XRN1	down-regulated	POLD1	up-regulated	ENG	down-regulated	MRPL39	up-regulated
PRC1	up-regulated	HNRNPA3	up-regulated	RIOK2	up-regulated	MCM8	up-regulated	LARS	up-regulated	RPS15A	up-regulated
CCNE2	up-regulated	EMG1	up-regulated	NUP133	up-regulated	CDK4	up-regulated	PLSCR1	down-regulated	HNRNPA1	up-regulated
KIF4A	up-regulated	MRPL11	up-regulated	GART	up-regulated	POLA2	up-regulated	CR1	down-regulated	MRPS27	up-regulated
HELLS	up-regulated	EIF4A1	down-regulated	TRUB2	up-regulated	DONSON	up-regulated	KDM5B	up-regulated	IFIT2	down-regulated
CENPU	up-regulated	TWISTNB	up-regulated	DNAJC9	up-regulated			IFNB1	down-regulated	EIF2D	up-regulated
TTK	up-regulated	POLB	up-regulated	NUP107	up-regulated			SNRPD2	up-regulated	IL10	down-regulated
NDC80	up-regulated	SKP2	up-regulated	GEMIN8	up-regulated			FARS2	up-regulated	MRPL35	up-regulated
ATAD2	up-regulated	TP53BP1	up-regulated	EXOSC5	up-regulated			YIPF6	down-regulated	PGM1	up-regulated
RFC3	up-regulated	ANKRD32	up-regulated	SEC61A1	down-regulated			SLC25A4	up-regulated	GOT2	up-regulated
OIP5	up-regulated	SNRPE	up-regulated	NME1-NME2	up-regulated			YEATS4	up-regulated	CD24	up-regulated
TK1	up-regulated	TRUB1	up-regulated	U2SURP	up-regulated			ZMYM2	up-regulated	RSAD2	down-regulated
SPC25	up-regulated	KRI1	up-regulated	EXOSC2	up-regulated			MLLT3	up-regulated	CELF1	down-regulated
CKS1B	up-regulated	SSRP1	up-regulated	FUS	up-regulated			TPD52	up-regulated	HLA-E	down-regulated
BUB1B	up-regulated	FANCE	up-regulated	KARS	up-regulated			CPT1A	up-regulated	IFNAR2	down-regulated
RAD51AP1	up-regulated	GEN1	up-regulated	CCT8	up-regulated			CUX1	down-regulated	WDR33	up-regulated
CDKN3	up-regulated	FANCL	up-regulated	RPL10A	up-regulated			MOV10	up-regulated	NCL	up-regulated
EZH2	up-regulated	LSM 2.00	up-regulated	GSPT1	up-regulated			DDX58	down-regulated	FBP1	down-regulated
NCAPD2	up-regulated	FANCG	up-regulated	NUP210	up-regulated			TLR7	down-regulated	HMGB1	up-regulated
KNTC1	up-regulated	TMPO	up-regulated	CDK6	up-regulated			DHX58	up-regulated	SMARCA2	up-regulated
DSCC1	up-regulated	RBMX	up-regulated	CCND2	up-regulated			TGOLN2	down-regulated	PGK 1.00	up-regulated
ASPM	up-regulated	POLR1E	up-regulated	TTC27	up-regulated			GTF2A1	down-regulated	SAMD9L	down-regulated
RRM1	up-regulated	PARP1	up-regulated	SF3A3	up-regulated			SNRNP25	up-regulated	DENR	up-regulated
BUB1	up-regulated	FANCA	up-regulated	DDX20	up-regulated			NLRP3	down-regulated	CBX5	up-regulated
ZWILCH	up-regulated	SNRPD1	up-regulated	FUBP1	up-regulated			TRRAP	up-regulated	MRPL45	up-regulated
CENPN	up-regulated	MYBBP1A	up-regulated	FBXW7	down-regulated			SCD	up-regulated	MRPL42	up-regulated
MELK	up-regulated	EIF5A2	down-regulated	UTP20	up-regulated			CD19	up-regulated	IFITM1	up-regulated
UBE2C	up-regulated	LSM 8.00	up-regulated	RPL31	up-regulated			IFI6	down-regulated	HSPA1A	down-regulated
CDC20	up-regulated	NOB1	up-regulated	FKBP15	down-regulated			ACACA	up-regulated	SMARCA4	up-regulated
NUSAP1	up-regulated	GNL3	up-regulated	HBS1L	up-regulated			HOXA10	up-regulated	PFKP	up-regulated
RACGAP1	up-regulated	TOP1MT	up-regulated	HEATR1	up-regulated			SP100	down-regulated	SET	up-regulated
FBXO5	up-regulated	HNRNPDL	up-regulated	RPS24	up-regulated			ELL	down-regulated	ME3	up-regulated
TOP2A	up-regulated	NAT10	up-regulated	EIF5A	up-regulated			CPT1B	up-regulated	MRPS26	up-regulated
CDC6	up-regulated	HLTF	up-regulated	NUP50	down-regulated			FCGR3B	down-regulated	SLC16A3	down-regulated
MCM7	up-regulated	LSM 5.00	up-regulated	NUPL1	down-regulated			SELP	down-regulated	MRPS25	up-regulated
AURKA	up-regulated	PARP2	up-regulated	CTPS2	up-regulated			GTF3A	up-regulated	SIGLEC1	down-regulated
HMMR	up-regulated	PLEC	down-regulated	WDR36	up-regulated			BCR	up-regulated	TLR1	down-regulated
ANLN	up-regulated	RRP1B	up-regulated	DIS3L	up-regulated			SORT1	down-regulated	NIPBL	down-regulated
UBE2T	up-regulated	POLR1A	up-regulated	RPL18A	up-regulated			PROM1	up-regulated	HDAC1	up-regulated
CENPM	up-regulated	EARS2	up-regulated	TXNL4B	down-regulated			SMYD3	up-regulated	PHB	up-regulated
MCM5	up-regulated	PRPF19	up-regulated	GEMIN2	up-regulated			IRF7	down-regulated	KAT6A	up-regulated
KIF15	up-regulated	GLTSCR2	up-regulated	SSB	up-regulated			LDHB	up-regulated	ACLY	up-regulated
SMC2	up-regulated	NOP58	up-regulated	NUP88	up-regulated			ACSL5	down-regulated	PFKM	up-regulated
KIF14	up-regulated	WDR75	up-regulated	NUP205	up-regulated			CD1D	down-regulated	SELL	up-regulated
KIAA0101	up-regulated	MRPL16	up-regulated	EXOSC7	up-regulated			NUMA1	up-regulated	OAS1	down-regulated
PTTG1	up-regulated	RECQL	down-regulated	SF3B1	up-regulated			MARS2	up-regulated
NCAPG2	up-regulated	BCCIP	up-regulated	TDP1	up-regulated			SETD2	up-regulated
RFC4	up-regulated	POLH	up-regulated	NOL11	up-regulated			IRS1	down-regulated
CCNB2	up-regulated	CIRH1A	up-regulated	NUP43	up-regulated			ITGAM	down-regulated
SHCBP1	up-regulated	SNRPN	up-regulated	HSPA8	up-regulated			IRF2	down-regulated
PLK4	up-regulated	LSG1	up-regulated	IPO5	up-regulated			ACOX1	down-regulated
GINS1	up-regulated	NDC1	up-regulated	CCT2	up-regulated			HAUS6	up-regulated
CEP55	up-regulated	SRSF7	up-regulated	RTTN	up-regulated			ZEB1	up-regulated
CKS2	up-regulated	BARD1	up-regulated	NUDT21	up-regulated			GCN1L1	up-regulated
ORC1	up-regulated	TRMT11	up-regulated	RPS29	up-regulated			KDM3A	up-regulated
NUF2	up-regulated	NSUN4	up-regulated	SNRPA	up-regulated			PRF1	up-regulated
TPX2	up-regulated	GINS3	up-regulated					IKBKG	down-regulated
FOXM1	up-regulated	PPIH	up-regulated					CS	up-regulated
KIF20B	up-regulated	HNRNPH1	up-regulated					HIST1H3J	down-regulated
GMNN	up-regulated	PRKDC	up-regulated					CNTRL	up-regulated
CDCA3	up-regulated	FANCF	up-regulated					DCLRE1C	up-regulated
DEPDC1B	up-regulated	DKC1	up-regulated					ELOVL6	up-regulated
		SMC6	up-regulated					SMARCC1	up-regulated
		HNRNPU	up-regulated					ZRANB2	up-regulated
		GNL1	up-regulated					CD9	down-regulated
		SNRPA1	up-regulated					NEDD1	up-regulated
		VRK1	up-regulated					TRIM24	up-regulated
		LSM 7.00	up-regulated					VIM	down-regulated
		USP39	up-regulated					ETV6	up-regulated
		NOLC1	up-regulated					CEP192	up-regulated
		RRP15	up-regulated					EPCAM	down-regulated
		TARDBP	up-regulated					IFNAR1	down-regulated
		RPL22	up-regulated					ME2	up-regulated
		MDC 1.00	up-regulated					FGFR1OP2	down-regulated
								PICALM	down-regulated
								PLIN2	down-regulated
								PPIE	up-regulated
								SNX5	up-regulated
								PPIL3	up-regulated
								SUV39H2	up-regulated
								NSD1	down-regulated
								XAF1	down-regulated
								FLCN	down-regulated
								WDR59	up-regulated
