# Supplementary material for: Prediction of hub genes and key pathways associated with the radiation response of human hematopoietic stem/progenitor cells using integrated bioinformatics methods
Source: Sci Rep. 2023 Jul 4;13:10762. doi: 10.1038/s41598-023-37981-6 (PMC10319889; doi:10.1038/s41598-023-37981-6)
Supplement: Supplementary file 5 — Supplementary Table 4. [file 41598_2023_37981_MOESM5_ESM.xlsx]

## Sheet: Sheet1
Supplementary Table 4. Detail of Metabolic pathways in KEGG analysis
ID	Names	Intersection size	Genes
hsa01240	Biosynthesis of cofactors	25	EARS2	CTPS1	DHODH	AK1	AK2	EPRS1	ALDH1B1	QPRT	GUSB	NME7	PSAT1	MPI	NME4	COQ3	PANK1	CTPS2	PDXP	BCAT2	SHMT2	NME1-NME2	UMPS	UROS	CAD	COQ5	DHRS3
hsa00230	Purine metabolism	22	PAICS	DCK	AK1	AK2	ENPP4	GART	GUCY1B1	NME7	IMPDH2	ATIC	NME4	PDE4D	PDE9A	PFAS	PGM1	PRPS1	PRPS2	NT5M	ADPRM	RRM1	NME1-NME2	NTPCR
hsa01200	Carbon metabolism	21	ME3	ADH5	CS	ENO1	ESD	GCSH	AMT	GOT2	GPI	PSAT1	IDH2	ALDH6A1	PCCB	PFKM	PFKP	PGK1	PRPS1	PRPS2	SHMT2	ACSS1	CAT
hsa01232	Nucleotide metabolism	17	NT5C3B	CTPS1	DCK	DUT	AK1	AK2	NME7	IMPDH2	NME4	CTPS2	NT5M	RRM1	NME1-NME2	TK1	UCK2	DCTPP1	NTPCR
hsa00310	Lysine degradation	16	EHMT2	EHHADH	MECOM	EZH2	ALDH1B1	SETD2	HADH	KMT2A	ALDH7A1	AADAT	PLOD2	PRDM16	SETMAR	SMYD3	NSD2	SUV39H2
hsa00240	Pyrimidine metabolism	16	NT5C3B	CTPS1	DCK	DHODH	DUT	NME7	NME4	CTPS2	NT5M	RRM1	NME1-NME2	TK1	UCK2	UMPS	CAD	DCTPP1
hsa01230	Biosynthesis of amino acids	16	ABHD14A-ACY1	CS	ENO1	GOT2	PYCR2	PSAT1	IDH2	MTR	PFKM	PFKP	PGK1	PRPS1	PRPS2	ALDH18A1	BCAT2	SHMT2
